# Supplementary material for: A Comprehensive Analysis of Hungarian MODY Patients—Part II: Glucokinase MODY Is the Most Prevalent Subtype Responsible for about 70% of Confirmed Cases
Source: Life (Basel). 2021 Jul 30;11(8):771. doi: 10.3390/life11080771 (PMC8400228; doi:10.3390/life11080771)
Supplement: Supplementary file 1 [file life-11-00771-s001.zip]

Archive with 1 entries (1 files):
- life-1298213-supplementary.pdf
